# Supplementary material for: GWAS and Post-GWAS High-Resolution Mapping Analyses Identify Strong Novel Candidate Genes Influencing the Fatty Acid Composition of the Longissimus dorsi Muscle in Pigs
Source: Genes (Basel). 2021 Aug 26;12(9):1323. doi: 10.3390/genes12091323 (PMC8468772; doi:10.3390/genes12091323)
Supplement: Supplementary file 1 [file genes-12-01323-s001.zip]

Archive with 1 entries (1 files):
- genes-1348889-supplementary.pdf
